# Supplementary material for: Chromosome-specific oligo-painting provides insights into the cytogenetic basis of karyotypic stasis in paleo-allotetraploid Cucurbita
Source: Hortic Res. 2025 Jul 8;12(10):uhaf179. doi: 10.1093/hr/uhaf179 (PMC12537017; doi:10.1093/hr/uhaf179)
Supplement: Web_Material_uhaf179 [file web_material_uhaf179.zip › Supplemental Table.xlsx]

## Sheet: Table S1
chr	oligo_No.	oligo kb-1	18bp P_F	20bp SE_F	43nt_oligo	35bp SE_R	18bp P_R
1	3863	0.177734	GAGGTATGAAGTCGGAGT	ATGGGCATCACTGAGGTAGC		CGTTCGACACCTTTGGACATTAGCGTGCTCGTTAG	AGACCGCTTGTATGACTT	P1_F	SE1_F		SE2_R	P1_R
2	3217	0.169053	GAGGTATGAAGTCGGAGT	CAGGATGCGAACGGTCTCAA		TAGTATTAATCGATCATCTGGAACATACGAGCAAC	AGACCGCTTGTATGACTT	P1_F	SE3_F		SE4_R	P1_R
3	2708	0.0984409	TAACACTCCAATCACACA	ATGGGCATCACTGAGGTAGC		CGTTCGACACCTTTGGACATTAGCGTGCTCGTTAG	CTATCTAACGCTTTCCAC	P2_F	SE1_F		SE2_R	P2_R
4	5633	0.261322	TAACACTCCAATCACACA	CAGGATGCGAACGGTCTCAA		TAGTATTAATCGATCATCTGGAACATACGAGCAAC	CTATCTAACGCTTTCCAC	P2_F	SE3_F		SE4_R	P2_R
5	2811	0.212794	ACTCCTACGGAATACCTT	ATGGGCATCACTGAGGTAGC		CGTTCGACACCTTTGGACATTAGCGTGCTCGTTAG	GGTAGTGAGGTTTGGGTG	P3_F	SE1_F		SE2_R	P3_R
6	3149	0.241004	ACTCCTACGGAATACCTT	CAGGATGCGAACGGTCTCAA		TAGTATTAATCGATCATCTGGAACATACGAGCAAC	GGTAGTGAGGTTTGGGTG	P3_F	SE3_F		SE4_R	P3_R
7	2429	0.213324	AAACTGTGAAGGAAACCA	ATGGGCATCACTGAGGTAGC		CGTTCGACACCTTTGGACATTAGCGTGCTCGTTAG	TGGAGTAGGGTGTATGAA	P4_F	SE1_F		SE2_R	P4_R
8	2408	0.168522	AAACTGTGAAGGAAACCA	CAGGATGCGAACGGTCTCAA		TAGTATTAATCGATCATCTGGAACATACGAGCAAC	TGGAGTAGGGTGTATGAA	P4_F	SE3_F		SE4_R	P4_R
9	2657	0.174219	AGCCTCAACAAATCAATC	ATGGGCATCACTGAGGTAGC		CGTTCGACACCTTTGGACATTAGCGTGCTCGTTAG	GCCATTGTCGGAGTTGTT	P5_F	SE1_F		SE2_R	P5_R
10	2392	0.146319	AGCCTCAACAAATCAATC	CAGGATGCGAACGGTCTCAA		TAGTATTAATCGATCATCTGGAACATACGAGCAAC	GCCATTGTCGGAGTTGTT	P5_F	SE3_F		SE4_R	P5_R
11	3824	0.181779	AAGGAGAAAGGGATGGTG	ATGGGCATCACTGAGGTAGC		CGTTCGACACCTTTGGACATTAGCGTGCTCGTTAG	TGTGCTACTGTCGGTCTCAA	P6_F	SE1_F		SE2_R	P6_R
12	2775	0.16828	AAGGAGAAAGGGATGGTG	CAGGATGCGAACGGTCTCAA		TAGTATTAATCGATCATCTGGAACATACGAGCAAC	TGTGCTACTGTCGGTCTCAA	P6_F	SE3_F		SE4_R	P6_R
13	2268	0.144206	ACAGAAAGAAGTGGGAGG	ATGGGCATCACTGAGGTAGC		CGTTCGACACCTTTGGACATTAGCGTGCTCGTTAG	ATAGAGTGAAGGCGTCCATA	P7_F	SE1_F		SE2_R	P7_R
14	4020	0.182124	ACAGAAAGAAGTGGGAGG	CAGGATGCGAACGGTCTCAA		TAGTATTAATCGATCATCTGGAACATACGAGCAAC	ATAGAGTGAAGGCGTCCATA	P7_F	SE3_F		SE4_R	P7_R
15	2729	0.177279	TCTATGCTCGGCTATTCA	ATGGGCATCACTGAGGTAGC		CGTTCGACACCTTTGGACATTAGCGTGCTCGTTAG	GTTGTTGATAGATGGGTTGC	P8_F	SE1_F		SE2_R	P8_R
16	2508	0.225339	TCTATGCTCGGCTATTCA	CAGGATGCGAACGGTCTCAA		TAGTATTAATCGATCATCTGGAACATACGAGCAAC	GTTGTTGATAGATGGGTTGC	P8_F	SE3_F		SE4_R	P8_R
17	2854	0.188423	GTTGAATAGATTTGAGCC	ATGGGCATCACTGAGGTAGC		CGTTCGACACCTTTGGACATTAGCGTGCTCGTTAG	AACCTGGACAACCTCTAT	P9_F	SE1_F		SE2_R	P9_R
18	2862	0.139781	GTTGAATAGATTTGAGCC	CAGGATGCGAACGGTCTCAA		TAGTATTAATCGATCATCTGGAACATACGAGCAAC	AACCTGGACAACCTCTAT	P9_F	SE3_F		SE4_R	P9_R
19	2304	0.18869	ACCATCCACTCTAAACAC	ATGGGCATCACTGAGGTAGC		CGTTCGACACCTTTGGACATTAGCGTGCTCGTTAG	ATGAGTGGAGGTGTAAAG	P10_F	SE1_F		SE2_R	P10_R
20	2253	0.102069	ACCATCCACTCTAAACAC	CAGGATGCGAACGGTCTCAA		TAGTATTAATCGATCATCTGGAACATACGAGCAAC	ATGAGTGGAGGTGTAAAG	P10_F	SE3_F		SE4_R	P10_R
CEN1	CEN169		ACCCTCACCTATCAACTCAA	ACTCCCACTCACCTATATCC		TGGTAGGTGAGTGAGGTTAT	AGAGGTATAGTGGTCGGAAG	W_F	C1_F		C1_R	W_R
CEN2	CEN253		ACCCTCACCTATCAACTCAA	ACTCTCACCTTTACTCCCAC		TGTGGTAGTAGTGGGAGTAG	AGAGGTATAGTGGTCGGAAG	W_F	C2_F		C2_R	W_R
CEN3	CEN315		ACCCTCACCTATCAACTCAA	ATCACACTCCAACTACAACC		GTTTAGTGTAGAGGTGAGGG	AGAGGTATAGTGGTCGGAAG	W_F	C3_F		C3_R	W_R
CEN4	CEN324		ACCCTCACCTATCAACTCAA	AATCAATACAAGCACCGAAC		GTGTGATAGGTGGAGTAGAG	AGAGGTATAGTGGTCGGAAG	W_F	C4_F		C4_R	W_R
CEN5	CEN327		ACCCTCACCTATCAACTCAA	TTTACTCGCCCTATATCCAC		CTTGCTGATATGGGACTTGA	AGAGGTATAGTGGTCGGAAG	W_F	C5_F		C5_R	W_R
CEN6	CEN654		ACCCTCACCTATCAACTCAA	CTCCATTTACCGTCCTATCT		AGTAGGCAAGGTCAGATAAA	AGAGGTATAGTGGTCGGAAG	W_F	C6_F		C6_R	W_R
45s-1	AAGCGGAGGAAAAGAAACTTACAAGGATTCCCCTAGTAACGGCGAGCGAACCGGGAAGAA
45s-2	AAGTACCGCGAGGGAAAGATGAAAAGGACTTTGAAAAGAGAGTCAAATAGTGCTTGAAAT
45s-3	TGGATTAACGAGATTCCCACTGTCCCTGTCTACTATCCAGCGAAACCACAGCCAAGGGAA
45s-4	GTTTGGCTGGGGCGGCACATCTGTTAAAAGATAACGCAGGTGTCCTAAGATGAGCTCAAC
45s-5	GAACCGTTGATTCGCACAATTGGTCATTGCGCTTGGTTGAAAAGCCAGTGGCGCGAAGCT
5s	TGCGATCATACCAGCACTAATGCACCGGATCCCATCAGAACTCCGCAGTTAAGCGTGCTT

## Sheet: Table S3
	C. maxima				C. moschata				C. pepo subsp. pepo				C. pepo subsp. ovifera				C. ecuadorensis				C. argyrosperma				C. ficifolia				S. odorifera
	Arm ratio	±SD	Relative length (%)	±SD	Arm ratio	±SD	Relative length (%)	±SD	Arm ratio	±SD	Relative length (%)	±SD	Arm ratio	±SD	Relative length (%)	±SD	Arm ratio	±SD	Relative length (%)	±SD	Arm ratio	±SD	Relative length (%)	±SD	Arm ratio	±SD	Relative length (%)	±SD	Arm ratio	±SD	Relative length (%)	±SD
chr1	1.516	0.125419	5.1195	0.33	1.506	0.213378	4.9615	0.147785	1.556	0.132401	6.6205	0.191626	1.514	0.190079	6.3905	0.156271	1.496	0.11371	5.097	0.520431	1.578	0.10895	5.0535	0.211425	1.454	0.204402	5.261	0.168291	1.472	0.119038	8.6405	0.239709
chr2	1.35	0.226274	4.7775	0.174655	1.422	0.173407	4.6095	0.190212	1.506	0.124218	4.653	0.313955	1.472	0.289776	5.155	0.131522	1.424	0.209952	4.817	0.169706	1.32	0.131719	4.526	0.113137	1.43	0.145774	4.6485	0.437699	1.454	0.184878	5.268	0.175362
chr3	1.41	0.0141421	6.251	0.0848528	1.356	0.245825	6.1565	0.118087	1.362	0.216264	4.449	0.244659	1.346	0.257546	4.708	0.267286	1.412	0.263951	5.289	0.10748	1.564	0.173436	5.2205	0.171827	1.502	0.183766	4.599	0.183848	1.338	0.110318	5.2325	0.108187
chr4	1.415	0.0353553	7.648	0.13435	1.368	0.208014	7.123	0.275772	1.61	0.144568	7.6435	0.433456	1.51	0.265141	7.2815	0.420729	1.544	0.237445	7.754	0.086267	1.596	0.299466	7.267	0.137179	1.546	0.098387	7.546	0.250316	1.5	0.22902	8.1405	0.352846
chr5	1.48	0.0707107	3.798	0.253144	1.51	0.149164	3.74	0.26163	1.594	0.180083	4.1275	0.277893	1.72	0.0940744	4.09	0.318198	1.56	0.133604	4.1085	0.21991	1.602	0.163615	4.168	0.124451	1.542	0.138996	5.5865	0.44477	1.724	0.109225	4.1065	0.195869
chr6	1.145	0.148492	5.596	0.185262	1.326	0.30138	4.7825	0.340118	1.444	0.147919	5.1335	0.710642	1.446	0.204768	4.7205	0.191626	1.43	0.339632	5.249	0.079196	1.436	0.181742	5.756	0.101823	1.592	0.235202	5.4705	0.129401	1.472	0.182264	5.76	0.671751
chr7	1.165	0.176777	4.526	0.217789	1.402	0.288565	4.7865	0.119501	1.474	0.22821	4.438	0.226274	1.43	0.25836	3.7605	0.116673	1.44	0.330303	4.0685	0.159099	1.314	0.239854	3.7305	0.116673	1.502	0.294228	4.2955	0.147785	1.486	0.396396	4.499	0.304056
chr8	1.115	0.120208	4.226	0.141421	1.302	0.179081	4.2825	0.20294	1.364	0.215592	4.743	0.343654	1.418	0.194602	4.2415	0.150614	1.366	0.199575	4.455	0.434164	1.424	0.174011	3.5305	0.163342	1.354	0.102859	4.7315	0.255266	1.406	0.205134	3.543	0.509117
chr9	1.435	0.0212132	9.575	0.130108	1.778	0.233174	4.7515	0.225567	1.95	0.247992	4.7245	0.120915	1.974	0.351468	5.058	0.34224	1.814	0.242755	4.8075	0.403758	1.794	0.267731	3.8495	0.150614	1.916	0.174155	3.936	0.333754	1.784	0.247144	4.05	0.281428
chr10	1.39	0.0565685	4.926	0.609526	1.6	0.230868	6.749	0.132936	1.532	0.19601	6.8495	0.171827	1.698	0.281194	6.4615	0.226981	1.584	0.248254	7.9885	0.135057	1.596	0.279607	8.2915	0.231224	1.708	0.408987	6.6105	0.109602	1.622	0.361345	4.5805	0.598919
chr11	1.41	0.226274	4.74	0.258801	1.524	0.302704	7.3545	0.280721	1.526	0.199324	7.1085	0.580535	1.616	0.374873	6.975	0.169706	1.686	0.132401	5.24	0.172534	1.518	0.271882	5.882	0.272236	1.666	0.278891	7.893	0.381838	1.63	0.238851	5.822	0.200818
chr12	1.3	0.169706	4.369	0.165463	1.44	0.182209	5.157	0.224153	1.54	0.125499	4.4875	0.357089	1.53	0.2745	4.843	0.120208	1.464	0.149766	5.184	0.373352	1.406	0.117813	6.259	0.244659	1.338	0.0903881	6.452	0.43982	1.434	0.189024	3.4655	0.297692
chr13	1.535	0.0636396	2.312	0.124451	1.398	0.202163	3.571	0.0311127	1.532	0.168434	3.661	0.155563	1.616	0.264915	3.9355	0.231224	1.648	0.1747	3.796	0.0296985	1.76	0.192484	3.524	0.432749	1.738	0.225322	4.371	0.101823	1.662	0.269388	3.247	0.101823
chr14	1.21	0.113137	5.228	0.254558	1.17	0.103682	5.243	0.407294	1.322	0.253614	5.5695	0.396687	1.262	0.247831	5.94	0.189505	1.324	0.189156	6.018	0.272943	1.266	0.100648	5.1965	0.161927	1.264	0.142583	4.6635	0.144957	1.17	0.145258	6.5805	0.242538
chr15	1.7	0.141421	3.813	0.18809	1.5	0.257099	4.038	0.195161	1.53	0.277128	4.5245	0.120915	1.49	0.16386	4.8255	0.28355	1.526	0.143979	4.2685	0.1393	1.544	0.191259	4.646	0.243245	1.5	0.2	4.902	0.271529	1.624	0.0873499	4.418	0.483661
chr16	1.37	0.240416	3.634	0.114551	1.482	0.181301	5.222	0.429921	1.34	0.225056	5.081	0.251023	1.422	0.135536	5.5645	0.292035	1.478	0.265838	3.897	0.284257	1.468	0.24954	3.4315	0.168999	1.42	0.156045	3.9245	0.123744	1.444	0.188494	3.993	0.135765
chr17	1.255	0.162635	3.9055	0.1492	1.382	0.361276	4.444	0.086267	1.472	0.239729	3.8065	0.178898	1.378	0.208734	4.4115	0.116673	1.562	0.248334	4.213	0.193747	1.538	0.203887	4.4345	0.187383	1.438	0.254106	4.831	0.333754	1.428	0.201792	4.8545	0.195869
chr18	1.26	0.0752773	4.5805	0.228395	1.53	0.141244	4.8145	0.137886	1.334	0.124218	4.7505	0.47164	1.328	0.156748	4.7495	0.119501	1.402	0.186333	4.9565	0.0813173	1.362	0.244479	4.773	0.644881	1.304	0.205256	4.3545	0.197283	1.354	0.196545	5.0225	0.0756604
chr19	1.395	0.203388	3.5805	0.409415	1.59	0.187216	4.2875	0.542351	1.51	0.232809	4.1835	0.372645	1.502	0.0949737	3.6315	0.0954594	1.508	0.173695	3.3565	0.277893	1.54	0.248998	4.307	0.35921	1.41	0.314643	4.2205	0.260922	1.544	0.284306	3.969	0.159806
chr20	1.254	0.224009	4.3905	0.393858	1.266	0.172858	4.828	0.121622	1.144	0.105499	4.76	0.100409	1.246	0.135204	4.492	0.429921	1.18	0.226385	4.8255	0.217082	1.346	0.15437	5.3015	0.348604	1.098	0.0875785	5.161	0.147078	1.228	0.211943	4.771	0.362039
Arm ratio, length of the long arm/length of the short arm. Data are means ± SD.
Relative length = 100 × length of the chromosome length/length of all chromosomes. Data are means ± SD.
